# Supplementary material for: Pleiotropic Effects of the Protease-Activated Receptor 1 (PAR1) Inhibitor, Vorapaxar, on Atherosclerosis and Vascular Inflammation
Source: Cells. 2021 Dec 13;10(12):3517. doi: 10.3390/cells10123517 (PMC8700178; doi:10.3390/cells10123517)
Supplement: Supplementary file 1 [file cells-10-03517-s001.zip]

Archive with 2 entries (2 files):
- cells-1498154 - suppl. figures.pdf
- cells-1498154 - suppl. materials.pdf
